# Supplementary material for: The Sub-Nuclear Localization of RNA-Binding Proteins in KSHV-Infected Cells
Source: Cells. 2020 Aug 25;9(9):1958. doi: 10.3390/cells9091958 (PMC7564026; doi:10.3390/cells9091958)
Supplement: Supplementary file 1 [file cells-09-01958-s001.zip]

Archive with 6 entries (5 files):
- Supplemental material/
- Supplemental material/Movie S1.avi
- Supplemental material/Movie S2.avi
- Supplemental material/Movie S3.mp4
- Supplemental material/Movie S4.mp4
- Supplemental material/Supplementary figures Alkalay et al revised clean.pdf
